# Supplementary material for: A nanodomain-anchored scaffolding complex is required for the function and localization of phosphatidylinositol 4-kinase alpha in plants
Source: Plant Cell. 2021 May 19;34(1):302–32. doi: 10.1093/plcell/koab135 (PMC8774046; doi:10.1093/plcell/koab135)
Supplement: koab135_Supplementary_Data [file koab135_supplementary_data.zip]

Archive with 3 entries (3 files):
- tpc.01032.2020-s01.pdf
- tpc.01032.2020-s02.pdf
- tpc.01032.2020-s03.pdf
